# Supplementary material for: ORFeome Phage Display Reveals a Major Immunogenic Epitope on the S2 Subdomain of SARS-CoV-2 Spike Protein
Source: Viruses. 2022 Jun 17;14(6):1326. doi: 10.3390/v14061326 (PMC9229677; doi:10.3390/v14061326)
Supplement: Supplementary file 1 [file viruses-14-01326-s001.zip]

Archive with 1 entries (1 files):
- viruses-1757271-supplementary.pdf
